# Supplementary material for: Entry Inhibitors of SARS-CoV-2 Targeting the Transmembrane Domain of the Spike Protein
Source: Viruses. 2025 Jul 16;17(7):989. doi: 10.3390/v17070989 (PMC12300635; doi:10.3390/v17070989)
Supplement: Supplementary file 1 [file viruses-17-00989-s001.zip]

Archive with 1 entries (1 files):
- viruses-3703745-supplementary.pdf
